# Supplementary material for: Engagement of Fathers in Parent Group Interventions for Children with Congenital Zika Syndrome: A Qualitative Study
Source: Int J Environ Res Public Health. 2019 Oct 12;16(20):3862. doi: 10.3390/ijerph16203862 (PMC6843372; doi:10.3390/ijerph16203862)
Supplement: Supplementary file 1 [file ijerph-16-03862-s001.zip]

Archive with 2 entries (2 files):
- Supplementary 1 - Topic Guide_IJERPH.docx
- Supplementary 2 -COREQ checklist_IJERPH.doc
